# Supplementary material for: Path Coefficient and Principal Component Analyses for Biomass Allocation, Drought Tolerance and Carbon Sequestration Potential in Wheat
Source: Plants (Basel). 2022 May 26;11(11):1407. doi: 10.3390/plants11111407 (PMC9182935; doi:10.3390/plants11111407)
Supplement: Supplementary file 1 [file plants-11-01407-s001.zip]

Archive with 1 entries (1 files):
- plants-1741000-supplementary.pdf
